# Supplementary material for: Modeling Experimental Parameters for the Fabrication of Multifunctional Surfaces Composed of Electrospun PCL/ZnO-NPs Nanofibers
Source: Polymers (Basel). 2021 Dec 9;13(24):4312. doi: 10.3390/polym13244312 (PMC8706923; doi:10.3390/polym13244312)
Supplement: Supplementary file 1 [file polymers-13-04312-s001.zip]

Archive with 1 entries (1 files):
- polymers-1462524-supplementary.pdf
